# Supplementary material for: Electronic Structure and Solvation Effects from Core and Valence Photoelectron Spectroscopy of Serum Albumin
Source: Int J Mol Sci. 2022 Jul 26;23(15):8227. doi: 10.3390/ijms23158227 (PMC9331649; doi:10.3390/ijms23158227)
Supplement: Supplementary file 1 [file ijms-23-08227-s001.zip]

Archive with 1 entries (1 files):
- ijms-1798126-supplementary.pdf
